# Supplementary material for: A Microsurgical Technique for Removing the Spermatheca of Bumblebee Females and Its Application
Source: Insects. 2025 Jul 18;16(7):734. doi: 10.3390/insects16070734 (PMC12295820; doi:10.3390/insects16070734)
Supplement: Supplementary file 1 [file insects-16-00734-s001.zip]

Archive with 1 entries (1 files):
- insects-3716570-supplementary.mp4
